# Supplementary material for: Inborn Errors in the LRR Domain of Nod2 and Their Potential Consequences on the Function of the Receptor
Source: Cells. 2021 Aug 9;10(8):2031. doi: 10.3390/cells10082031 (PMC8392326; doi:10.3390/cells10082031)
Supplement: Supplementary file 1 [file cells-10-02031-s001.zip]

Archive with 7 entries (6 files):
- cells-1312479-supplementary/cells-1312479-supplementary resubmitted/
- cells-1312479-supplementary/cells-1312479-supplementary resubmitted/Supplementary figure S1.pdf
- cells-1312479-supplementary/cells-1312479-supplementary resubmitted/supplementary Figure S3-revised -dynamut.pdf
- cells-1312479-supplementary/cells-1312479-supplementary resubmitted/supplementary file-revised-1.pdf
- cells-1312479-supplementary/cells-1312479-supplementary resubmitted/supplementary proofback-Figure S2.pdf
- cells-1312479-supplementary/cells-1312479-supplementary resubmitted/supplementary table S1-hope.pdf
- cells-1312479-supplementary/cells-1312479-supplementary resubmitted/supplementary table S2-revised.pdf
